# Supplementary material for: Artemisia arborescens and Artemisia inculta from Crete; Secondary Metabolites, Trace Metals and In Vitro Antioxidant Activities
Source: Life (Basel). 2023 Jun 19;13(6):1416. doi: 10.3390/life13061416 (PMC10304051; doi:10.3390/life13061416)
Supplement: Supplementary file 1 [file life-13-01416-s001.zip]

Archive with 1 entries (1 files):
- life-2429637-supplementary.pdf
